# Supplementary material for: Promoting Co-Crystallization in Poly(butylene succinate) and Poly(butylene fumarate) Blends via End-Group Functionalization
Source: Molecules. 2022 Oct 20;27(20):7086. doi: 10.3390/molecules27207086 (PMC9608175; doi:10.3390/molecules27207086)
Supplement: Supplementary file 1 [file molecules-27-07086-s001.zip]

Archive with 1 entries (1 files):
- molecules-1944191-supplementary.pdf
